# Supplementary material for: The association between BMI, smoking, drinking and thyroid disease: a cross-sectional study in Wuhan, China
Source: BMC Endocr Disord. 2021 Sep 13;21:184. doi: 10.1186/s12902-021-00852-0 (PMC8436425; doi:10.1186/s12902-021-00852-0)
Supplement: Supplementary file 1 — Additional file 1. [file 12902_2021_852_MOESM1_ESM.xlsx]

## Sheet: Sheet1
Table S1 The association between different predictive factors with subclinical hypothyroidism and thyroid nodules.
Characteristics	SHO						TNs
	Univariate logistic regression			Multivariate logistic regression			Univariate logistic regression			Multivariate logistic regression
	OR	95%CI	P value	OR	95%CI	P value	OR	95%CI	P value	OR	95%CI	P value
Age(years)
≤40	reference			reference			reference			reference
40-60	1.664	1.183-2.340	0.003	1.497	1.052-2.129	0.025	2.566	1.806-3.644	0	2.515	1.761-3.593	0
>60	1.368	0.875-2.140	0.17	1.194	0.748-1.907	0.458	4.675	3.141-6.958	0	4.459	2.973-6.687	0
Gender
Male	reference			reference			reference			reference
Female	2.534	1.782-3.602	0	2.398	1.471-3.909	0	1.538	1.142-2.070	0.005	1.415	0.933-2.145	0.102
Antibody
TPOAb-/TgAb-	reference			reference			N/A
TPOAb+/TgAb-	3.047	1.788-5.193	0	2.329	1.345-4.032	0.003
TPOAb-/TgAb+	2.037	1.114-3.724	0.021	2.002	1.081-3.707	0.027
TPOAb+/TgAb+	2.844	1.694-4.775	0	2.154	1.263-3.676	0.005
Smoker
No	reference			reference			reference			reference
Yes	0.536	0.368-0.782	0.001	1.002	0.596-1.685	0.993	0.71	0.512-0.983	0.039	0.928	0.592-1.454	0.745
BMI(kg/m²)
<25	reference			reference			reference			reference
≥25	1.427	1.049-1.943	0.024	1.581	1.137-2.199	0.006	1.546	1.163-2.054	0.003	1.39	1.030-1.877	0.031
Alcoholic(n,%)
No	N/A						reference			reference
Yes							0.665	0.453-0.977	0.038	0.744	0.479-1.156	0.189
Abbreviations: SHO Subclinical hypothyroidism, TNs thyroid nodules, TPOAb-/TgAb- thyroid peroxidase antibody and thyroglobulin antibody are both negative, TPOAb+/TgAb- thyroid peroxidase antibody is positive and thyroglobulin antibody is negative, TPOAb-/TgAb+ thyroid peroxidase antibody is negative and thyroglobulin antibody is positive, TPOAb+/TgAb+ thyroid peroxidase antibody and thyroglobulin…
